# Supplementary material for: Loss of staminodes in Aquilegia jonesii reveals a fading stamen–staminode boundary
Source: EvoDevo. 2024 May 25;15:6. doi: 10.1186/s13227-024-00225-3 (PMC11127400; doi:10.1186/s13227-024-00225-3)
Supplement: Supplementary file 3 — Supplementary Material 3. staminode_f2_phenotypes.csv: phenotypic data for F2 plants. [file 13227_2024_225_MOESM3_ESM.csv]

plant	flower	stamens	whorl	anther	lateral_expansion	fusion	std_whorl_organs	total_organs	notes
2	a	51	inner	0	3	1	10	61	NA
2	a	51	outer	0	3	1	10	61	NA
2	b	47	inner	0	3	1	9	56	NA
4	a	37	inner	0	3	1	10	47	NA
4	b	31	inner	0	3	1	10	41	NA
11	a	46	inner	0	3	1	8	54	NA
13	a	39	inner	0	3	1	10	49	NA
13	a	39	outer	0	3	1	10	49	9 std
13	b	40	inner	0	3	1	10	50	10 std
13	b	40	outer	0	3	1	10	50	NA
14	a	51	inner	0	3	0	10	61	NA
14	a	51	outer	0	3	0	10	61	NA
14	b	42	inner	0	2	0	10	52	NA
14	b	42	outer	0	2	0	10	52	NA
15	a	35	inner	0	3	0	10	45	NA
15	b	49	inner	0	3	1	10	59	NA
15	b	49	outer	0	3	1	10	59	NA
24	a	28	inner	0	3	1	10	38	NA
24	b	30	inner	0	3	1	10	40	NA
27	a	34	inner	0	3	0	10	44	NA
28	a	NA	inner	0	2	1	10	NA	NA
28	a	NA	outer	0	2	1	10	NA	NA
28	b	45	inner	0	3	1	13	58	note there appeared to be 2 'whorls' with more than 5 organs in each; either these are more than 2 whorls or tehre are more than 5 organs per whorl
30	b	34	inner	0	3	1	10	44	NA
31	a	35	inner	0	3	0	10	45	NA
31	a	35	outer	0	0	0	10	45	1 normal anther
33	b	40	inner	0	3	1	10	50	NA
33	b	40	outer	0	3	1	10	50	NA
35	a	42	inner	0	3	1	10	52	NA
35	a	42	outer	0	3	1	10	52	NA
35	b	42	inner	0	3	0	10	52	NA
35	b	42	outer	0	0	0	10	52	NA
40	b	50	inner	0	3	1	10	60	NA
41	a	35	inner	0	2	0	10	45	NA
41	a	35	outer	0	1	0	10	45	NA
41	b	31	inner	0	3	0	10	41	sterile looking anthers counted from photos
41	b	31	outer	0	0	0	10	41	sterile looking anthers counted from photos
42	a	47	inner	0	3	1	10	57	NA
42	a	47	outer	0	2	1	10	57	NA
43	a	42	inner	0	3	1	10	52	NA
43	a	42	outer	0	3	1	10	52	1 normal looking anther
45	a	67	inner	0	3	1	10	77	NA
45	a	67	outer	0	2	1	10	77	NA
45	b	63	inner	0	3	1	10	73	NA
45	b	63	outer	0	2	1	10	73	NA
46	a	52	inner	0	3	1	10	62	NA
46	a	52	outer	0	3	1	10	62	NA
46	b	53	inner	0	3	1	10	63	1 anther
46	b	53	outer	0	3	1	10	63	NA
50	a	45	inner	0	3	1	10	55	note diffs between these flowers
50	b	40	inner	0	3	1	10	50	note diffs between these flowers
50	b	40	outer	0	3	1	10	50	note diffs between these flowers
52	a	44	inner	0	3	1	9	53	NA
52	b	33	inner	0	3	0	10	43	anthers counted from photo
53	a	41	inner	0	3	1	10	51	NA
53	b	41	inner	0	3	1	10	51	NA
54	a	NA	inner	0	3	1	10	NA	too hard to count stamens from photo
54	a	NA	outer	0	3	1	10	NA	1 decent anther
55	b	43	inner	0	3	1	10	53	NA
55	b	43	outer	0	3	1	10	53	2 decent anthers
57	a	55	inner	0	3	1	10	65	NA
57	a	55	outer	0	1	1	10	65	NA
57	b	40	inner	0	3	1	10	50	NA
59	a	51	inner	0	3	1	10	61	NA
59	a	51	outer	0	3	1	10	61	NA
63	a	54	inner	0	3	1	10	64	NA
66	a	NA	inner	0	3	1	10	NA	too hard to count stamens from photo
66	a	NA	outer	0	3	1	10	NA	too hard to get any filament color from scope photo
66	b	NA	inner	0	3	1	10	NA	too hard to count stamens from photo
66	b	NA	outer	0	3	1	10	NA	too hard to get any filament color from scope photo
70	a	42	inner	0	3	1	10	52	NA
72	a	49	inner	0	3	1	10	59	NA
72	a	49	outer	0	3	1	10	59	NA
72	b	45	inner	0	3	1	10	55	NA
75	b	33	inner	0	3	0	10	43	NA
77	a	46	inner	0	3	1	10	56	NA
77	b	46	inner	0	3	1	10	56	NA
77	b	46	outer	0	3	1	10	56	NA
78	a	46	inner	0	3	1	9	55	NA
78	b	49	inner	0	3	1	10	59	NA
81	b	48	inner	0	0	0	10	58	too hard to count stamens from photo
81	b	48	outer	0	0	0	10	58	NA
82	a	61	inner	0	3	1	10	71	NA
82	a	61	outer	0	3	1	10	71	NA
83	a	29	inner	0	3	1	10	39	NA
83	b	30	inner	0	3	1	10	40	too hard to count stamens from photo
84	a	50	inner	0	3	1	10	60	NA
84	a	50	outer	0	3	1	10	60	NA
84	b	35	inner	0	3	1	10	45	NA
91	a	30	inner	0	3	1	10	40	NA
91	a	30	outer	0	3	1	10	40	NA
91	b	33	inner	0	3	1	10	43	NA
91	b	33	outer	0	3	1	10	43	NA
92	a	38	inner	0	3	1	10	48	NA
92	a	38	outer	0	3	1	10	48	NA
93	a	48	inner	0	3	1	10	58	NA
93	a	48	outer	0	3	1	10	58	NA
93	b	42	inner	0	3	1	10	52	NA
93	b	42	outer	0	3	1	10	52	NA
100	a	34	inner	0	3	0	10	44	NA
102	a	40	inner	0	3	0	11	51	NA
102	b	39	inner	0	3	0	10	49	NA
104	a	46	inner	0	3	1	10	56	NA
104	a	46	outer	0	3	1	10	56	NA
104	b	37	inner	0	3	1	10	47	NA
104	b	37	outer	0	3	1	10	47	NA
107	a	36	inner	0	3	0	10	46	NA
107	b	56	inner	0	3	0	10	66	NA
110	a	62	inner	0	3	1	10	72	NA
110	a	62	outer	0	3	1	10	72	1 normal anther that had color
110	b	42	inner	0	3	1	10	52	NA
111	a	34	inner	0	3	1	10	44	NA
113	a	33	inner	0	3	1	10	43	NA
113	b	35	inner	0	3	1	10	45	NA
113	b	35	outer	0	3	1	10	45	NA
117	a	45	inner	0	3	0	10	55	NA
117	b	NA	inner	0	0	0	10	NA	only 2 std like things in photo
120	a	45	inner	0	3	1	10	55	NA
120	b	45	inner	0	3	1	10	55	NA
121	a	39	inner	0	3	1	10	49	NA
121	a	39	outer	0	3	1	10	49	NA
122	a	48	inner	0	3	1	10	58	NA
122	a	48	outer	0	3	1	10	58	NA
122	b	49	inner	0	3	1	10	59	NA
122	b	49	outer	0	3	1	10	59	NA
123	a	47	inner	0	3	1	10	57	NA
123	a	47	outer	0	3	1	10	57	NA
123	b	48	inner	0	3	1	10	58	NA
123	b	48	outer	0	3	1	10	58	NA
127	a	42	inner	0	3	1	10	52	couple extra flattened ones
127	a	42	outer	0	3	1	10	52	NA
127	b	40	inner	0	3	1	10	50	NA
127	b	40	outer	0	3	1	10	50	NA
128	a	25	inner	0	3	0	10	35	NA
128	b	10	inner	0	3	0	10	20	NA
129	a	48	inner	0	0	0	10	58	note no anthers and short but no fringing
131	b	39	inner	0	3	0	10	49	NA
132	b	37	inner	0	2	0	11	48	4 no anther 2 with; filament fringed halfway up then just flattened
134	b	48	inner	0	3	1	10	58	NA
139	b	32	inner	0	3	0	10	42	NA
139	b	32	outer	0	3	0	10	42	NA
145	a	40	inner	0	3	1	10	50	NA
145	a	40	outer	0	3	1	10	50	NA
145	b	50	inner	0	3	1	10	60	NA
145	b	50	outer	0	3	1	10	60	NA
146	a	46	inner	0	3	0	9	55	NA
146	b	46	inner	0	3	0	9	55	NA
148	a	38	inner	0	2	0	10	48	NA
149	a	39	inner	0	3	1	10	49	NA
149	a	39	outer	0	2	1	10	49	NA
149	b	35	inner	0	3	1	10	45	NA
149	b	35	outer	0	2	1	10	45	NA
152	a	NA	inner	0	3	1	10	NA	NA
152	a	NA	outer	0	3	1	10	NA	NA
152	b	36	inner	0	3	1	10	46	NA
152	b	36	outer	0	3	1	10	46	1 kinda anther
154	b	46	inner	0	3	1	10	56	a couple stray anthers could be ass. With either whorl
154	b	46	outer	0	3	1	10	56	NA
155	b	40	inner	0	3	0	10	50	NA
156	a	61	inner	0	3	1	10	71	NA
156	a	61	outer	0	3	1	10	71	1 extra flattened organ
156	b	35	inner	0	3	1	10	45	NA
156	b	35	outer	0	3	1	10	45	1 anther
158	a	28	inner	0	3	1	10	38	NA
158	a	28	outer	0	3	1	10	38	NA
159	a	45	inner	0	3	1	10	55	NA
159	a	45	outer	0	3	1	10	55	NA
159	b	44	inner	0	3	1	10	54	NA
159	b	44	outer	0	3	1	10	54	NA
160	b	46	inner	0	3	0	10	56	NA
163	a	51	inner	0	3	1	10	61	NA
163	a	51	outer	0	3	1	10	61	NA
163	b	45	inner	0	3	1	10	55	NA
163	b	45	outer	0	3	1	10	55	NA
165	a	NA	inner	0	3	1	10	NA	NA
165	a	NA	outer	0	3	1	10	NA	NA
165	b	NA	inner	0	3	1	10	NA	NA
165	b	NA	outer	0	3	1	10	NA	NA
166	a	37	inner	0	2	1	10	47	NA
166	a	37	outer	0	2	1	10	47	NA
166	b	39	inner	0	2	0	10	49	interesting combo of phenos
166	b	39	outer	0	1	0	10	49	NA
169	b	NA	inner	0	3	1	10	NA	NA
169	b	NA	outer	0	3	1	10	NA	NA
170	a	40	inner	0	3	1	10	50	NA
170	a	40	outer	0	3	1	10	50	NA
170	b	39	inner	0	3	1	10	49	NA
170	b	39	outer	0	3	1	10	49	NA
175	a	46	inner	0	3	1	10	56	NA
175	a	46	outer	0	3	1	10	56	NA
175	b	35	inner	0	3	1	10	45	NA
176	b	41	inner	0	1	0	10	51	NA
179	a	44	inner	0	3	1	10	54	NA
179	a	44	outer	0	2	1	10	54	NA
179	b	45	inner	0	3	1	10	55	NA
182	a	38	inner	0	3	1	10	48	NA
182	b	34	inner	0	3	1	10	44	NA
183	a	46	inner	0	3	1	10	56	NA
183	a	46	outer	0	3	1	10	56	NA
183	b	37	inner	0	3	1	10	47	NA
183	b	37	outer	0	3	1	10	47	NA
184	a	41	inner	0	3	1	10	51	NA
188	a	35	inner	0	3	1	10	45	NA
188	a	35	outer	0	3	1	10	45	NA
188	b	40	inner	0	3	1	10	50	NA
188	b	40	outer	0	3	1	10	50	NA
190	b	40	inner	0	3	1	10	50	NA
196	a	32	inner	0	3	1	10	42	NA
196	b	34	inner	0	3	1	10	44	NA
198	a	27	inner	0	1	0	10	37	NA
198	a	27	outer	0	0	0	10	37	NA
200	a	56	inner	0	3	1	10	66	NA
200	b	44	inner	0	3	1	10	54	NA
203	a	NA	inner	0	3	0	10	NA	NA
203	b	34	inner	0	3	0	10	44	NA
204	a	31	inner	0	3	1	10	41	NA
204	a	31	outer	0	3	1	10	41	NA
204	b	38	inner	0	3	1	10	48	NA
204	b	38	outer	0	3	1	10	48	NA
205	a	64	inner	0	3	1	10	74	NA
205	b	40	inner	0	3	1	10	50	NA
207	a	40	inner	0	3	1	10	50	NA
208	a	40	inner	0	3	1	10	50	NA
208	b	28	inner	0	3	0	8	36	NA
208	b	28	outer	0	2	0	8	36	NA
210	a	50	inner	0	3	0	10	60	NA
210	a	50	outer	0	1	0	10	60	NA
210	b	31	inner	0	3	0	10	41	NA
210	b	31	outer	0	2	0	10	41	NA
212	a	29	inner	0	3	1	10	39	NA
212	a	29	outer	0	3	1	10	39	NA
213	a	NA	inner	0	3	1	10	NA	NA
213	a	NA	outer	0	3	1	10	NA	NA
214	a	41	inner	0	3	0	10	51	NA
214	a	41	outer	0	3	0	10	51	NA
214	b	40	inner	0	3	0	10	50	NA
214	b	40	outer	0	3	0	10	50	NA
220	a	41	inner	0	3	1	10	51	NA
220	a	41	outer	0	3	1	10	51	NA
224	a	35	inner	0	3	0	10	45	NA
225	a	NA	inner	0	3	1	10	NA	NA
225	a	NA	outer	0	3	1	10	NA	NA
226	a	27	inner	0	3	1	10	37	NA
226	a	27	outer	0	3	1	10	37	a couple more normal stamens
226	b	43	inner	0	3	1	10	53	NA
226	b	43	outer	0	3	1	10	53	NA
234	a	33	inner	0	3	1	10	43	NA
234	a	33	outer	0	2	1	10	43	NA
234	b	48	inner	0	3	0	10	58	NA
234	b	48	outer	0	3	0	10	58	NA
239	a	37	inner	0	2	0	9	46	NA
239	a	37	outer	0	1	0	9	46	NA
239	b	39	inner	0	2	0	9	48	NA
239	b	39	outer	0	1	0	9	48	NA
240	b	46	inner	0	3	1	10	56	NA
240	b	46	outer	0	2	1	10	56	couple more extended filaments with anthers
241	b	59	inner	0	3	1	10	69	NA
245	a	40	inner	0	3	1	10	50	NA
245	a	40	outer	0	3	1	10	50	NA
248	a	45	inner	0	3	1	10	55	NA
248	b	40	inner	0	3	1	10	50	NA
248	b	40	outer	0	3	1	10	50	NA
249	a	34	inner	0	3	0	10	44	NA
250	a	45	inner	0	3	1	10	55	NA
250	a	45	outer	0	2	1	10	55	NA
250	b	45	inner	0	3	1	10	55	NA
250	b	45	outer	0	3	1	10	55	NA
254	a	39	inner	0	3	1	10	49	NA
254	b	39	inner	0	3	1	10	49	NA
255	a	41	inner	0	3	1	10	51	NA
255	a	41	outer	0	2	1	10	51	2 strays that look more stamen like
264	a	43	inner	0	2	1	10	53	NA
264	a	43	outer	0	2	1	10	53	NA
265	a	NA	inner	0	3	1	10	NA	NA
265	b	30	inner	0	2	1	10	40	NA
266	b	44	inner	0	3	1	10	54	NA
266	b	44	outer	0	2	1	10	54	NA
269	a	34	inner	0	3	1	10	44	NA
269	a	34	outer	0	3	1	10	44	NA
270	b	41	inner	0	3	1	10	51	NA
276	a	40	inner	0	3	1	10	50	NA
276	b	35	inner	0	3	1	10	45	NA
277	a	28	inner	0	3	1	10	38	NA
277	b	36	inner	0	3	1	10	46	NA
277	b	36	outer	0	3	1	10	46	NA
283	a	45	inner	0	3	1	10	55	NA
283	a	45	outer	0	3	1	10	55	NA
283	b	40	inner	0	3	1	10	50	NA
284	a	40	inner	0	3	1	10	50	NA
284	a	40	outer	0	3	1	10	50	NA
284	b	39	inner	0	3	1	10	49	NA
284	b	39	outer	0	3	1	10	49	NA
288	a	45	inner	0	3	1	10	55	NA
289	a	39	inner	0	3	1	10	49	NA
289	b	47	inner	0	3	1	10	57	NA
290	a	40	inner	0	3	1	10	50	NA
290	b	30	inner	0	3	1	10	40	NA
290	b	30	outer	0	3	1	10	40	NA
291	a	42	inner	0	3	1	10	52	NA
291	a	42	outer	0	3	1	10	52	NA
291	b	31	inner	0	3	1	10	41	NA
292	b	38	inner	0	2	1	10	48	NA
298	a	46	inner	0	2	1	10	56	NA
298	a	46	outer	0	2	1	10	56	NA
298	b	44	inner	0	2	1	10	54	NA
298	b	44	outer	0	1	1	10	54	NA
305	b	31	inner	0	3	1	10	41	NA
306	a	40	inner	0	3	1	10	50	NA
306	b	33	inner	0	3	1	10	43	NA
310	a	40	inner	0	3	0	10	50	NA
318	b	NA	inner	0	3	1	10	NA	NA
319	a	NA	inner	0	2	1	10	NA	cant tell color
319	b	NA	inner	0	2	1	10	NA	cant tell color
322	a	45	inner	0	3	1	10	55	NA
322	b	45	inner	0	3	1	10	55	NA
322	b	45	outer	0	3	1	10	55	couple normalish anthers
324	b	40	inner	0	3	1	10	50	NA
324	b	40	outer	0	3	1	10	50	NA
325	a	41	inner	0	3	1	10	51	NA
325	a	41	outer	0	3	1	10	51	NA
325	b	40	inner	0	3	1	10	50	NA
326	a	34	inner	0	2	0	10	44	NA
327	a	42	inner	0	3	1	10	52	NA
328	b	38	inner	0	3	1	10	48	NA
328	b	38	outer	0	3	1	10	48	NA
330	a	30	inner	0	3	1	10	40	NA
330	b	30	inner	0	3	1	10	40	NA
331	b	41	inner	0	3	1	10	51	NA
341	a	30	inner	0	2	0	10	40	NA
342	a	34	inner	0	3	1	10	44	NA
342	a	34	outer	0	3	1	10	44	NA
3	a	50	inner	1	3	1	10	60	1 anther in this whorl looked like the one sin the other whorl
63	b	48	inner	1	3	1	10	58	NA
75	a	45	inner	1	2	0	10	55	NA
132	a	18	inner	1	1	0	10	28	NA
139	a	43	inner	1	3	1	10	53	NA
143	a	25	inner	1	3	0	10	35	NA
143	a	25	outer	1	2	0	10	35	NA
144	b	36	inner	1	1	0	7	43	NA
155	a	45	inner	1	3	1	10	55	NA
190	a	43	inner	1	3	1	10	53	NA
225	b	NA	inner	1	3	1	10	NA	NA
225	b	NA	outer	1	3	1	10	NA	NA
233	b	NA	inner	1	3	1	10	NA	NA
248	a	45	outer	1	3	1	10	55	NA
253	a	38	inner	1	3	1	10	48	NA
253	a	38	outer	1	3	1	10	48	2 ok anthers
254	a	39	outer	1	3	1	10	49	NA
254	b	39	outer	1	3	1	10	49	NA
276	a	40	outer	1	3	1	10	50	NA
276	b	35	outer	1	3	1	10	45	NA
290	a	40	outer	1	3	1	10	50	NA
305	a	46	inner	1	3	1	10	56	NA
318	a	44	inner	1	3	1	10	54	NA
318	b	NA	outer	1	3	1	10	NA	NA
324	a	40	inner	1	3	1	10	50	NA
324	a	40	outer	1	3	1	10	50	NA
325	b	40	outer	1	3	1	10	50	NA
327	a	42	outer	1	3	1	10	52	NA
330	a	30	outer	1	3	1	10	40	NA
331	a	45	inner	1	2	1	10	55	NA
2	b	47	outer	1	2	1	9	56	NA
4	a	37	outer	1	3	1	10	47	2 with barely a speck in this whorl
4	b	31	outer	1	3	1	10	41	2 with barely a speck in this whorl
16	a	34	inner	1	3	1	10	44	NA
120	a	45	outer	1	3	1	10	55	NA
120	b	45	outer	1	3	1	10	55	NA
270	a	50	inner	1	3	1	10	60	NA
270	a	50	outer	1	3	1	10	60	NA
328	a	40	inner	1	2	1	10	50	NA
3	a	50	outer	1	2	1	10	60	NA
24	a	28	outer	1	3	1	10	38	NA
24	b	30	outer	1	3	1	10	40	NA
27	a	34	outer	1	2	0	10	44	NA
28	b	45	outer	1	2	1	13	58	note there appeared to be 2 'whorls' with more than 5 organs in each; either these are more than 2 whorls or tehre are more than 5 organs per whorl
30	a	43	inner	1	3	1	10	53	NA
30	a	43	outer	1	3	1	10	53	NA
50	a	45	outer	1	2	1	10	55	note diffs between these flowers
53	b	41	outer	1	3	1	10	51	NA
68	a	43	inner	1	1	0	10	53	NA
68	a	43	outer	1	0	0	10	53	NA
68	b	32	inner	1	1	0	10	42	NA
68	b	32	outer	1	0	0	10	42	NA
70	a	42	outer	1	3	1	10	52	NA
72	b	45	outer	1	3	1	10	55	NA
73	a	NA	inner	1	3	1	10	NA	pretty sure on the color but not positive
73	a	NA	outer	1	3	1	10	NA	NA
74	b	44	inner	1	2	0	10	54	NA
74	b	44	outer	1	2	0	10	54	NA
92	b	38	inner	1	3	1	10	48	NA
108	a	30	inner	1	3	1	10	40	NA
108	a	30	outer	1	3	1	10	40	NA
108	b	35	inner	1	3	1	10	45	NA
108	b	35	outer	1	3	1	10	45	NA
110	b	42	outer	1	3	1	10	52	NA
111	a	34	outer	1	2	1	10	44	NA
113	a	33	outer	1	3	1	10	43	NA
116	b	40	inner	1	3	1	10	50	NA
116	b	40	outer	1	3	1	10	50	NA
117	a	45	outer	1	2	0	10	55	NA
119	a	35	inner	1	2	0	10	45	NA
119	b	40	inner	1	2	0	10	50	NA
130	a	41	inner	1	1	0	10	51	NA
130	b	43	inner	1	3	1	10	53	NA
131	a	32	inner	1	2	0	10	42	NA
131	a	32	outer	1	2	0	10	42	NA
134	b	48	outer	1	3	1	10	58	NA
144	b	36	outer	1	0	0	7	43	NA
148	b	29	inner	1	1	0	10	39	NA
169	a	NA	inner	1	3	1	10	NA	NA
169	a	NA	outer	1	3	1	10	NA	NA
175	b	35	outer	1	3	1	10	45	NA
176	a	34	inner	1	0	0	10	44	NA
176	a	34	outer	1	0	0	10	44	NA
177	a	46	inner	1	3	1	10	56	NA
177	a	46	outer	1	2	1	10	56	NA
179	b	45	outer	1	2	1	10	55	NA
184	a	41	outer	1	2	1	10	51	NA
184	b	33	inner	1	3	1	10	43	NA
185	a	44	inner	1	3	1	10	54	NA
185	a	44	outer	1	1	1	10	54	NA
187	a	35	inner	1	1	1	10	45	NA
187	a	35	outer	1	1	1	10	45	NA
187	b	35	inner	1	3	1	10	45	NA
187	b	35	outer	1	2	1	10	45	NA
189	a	39	inner	1	2	0	10	49	NA
189	a	39	outer	1	0	0	10	49	NA
189	b	NA	inner	1	1	0	10	NA	NA
189	b	NA	outer	1	0	0	10	NA	NA
190	a	43	outer	1	3	1	10	53	NA
190	b	40	outer	1	3	1	10	50	NA
215	a	40	inner	1	2	0	10	50	NA
215	a	40	outer	1	2	0	10	50	NA
218	a	35	inner	1	3	1	10	45	NA
218	a	35	outer	1	3	1	10	45	NA
231	a	NA	inner	1	0	0	10	NA	NA
231	a	NA	outer	1	0	0	10	NA	NA
233	a	NA	outer	1	3	1	10	NA	NA
233	b	NA	outer	1	3	1	10	NA	NA
240	a	39	inner	1	1	0	10	49	NA
241	a	47	inner	1	3	1	10	57	NA
241	a	47	outer	1	3	1	10	57	NA
241	b	59	outer	1	3	1	10	69	NA
266	a	42	inner	1	3	1	10	52	NA
266	a	42	outer	1	3	1	10	52	NA
270	b	41	outer	1	3	1	10	51	NA
291	b	31	outer	1	3	1	10	41	NA
305	b	31	outer	1	3	1	10	41	NA
306	a	40	outer	1	3	1	10	50	NA
306	b	33	outer	1	3	1	10	43	NA
314	a	42	inner	1	3	1	10	52	NA
330	b	30	outer	1	2	1	10	40	NA
335	a	39	inner	1	1	0	10	49	NA
339	a	37	inner	1	2	1	10	47	NA
339	a	37	outer	1	1	1	10	47	NA
339	b	35	inner	1	1	0	10	45	NA
341	a	30	outer	1	0	0	10	40	NA
351	b	37	inner	1	2	0	10	47	NA
351	b	37	outer	1	1	0	10	47	NA
7	a	45	inner	1	3	0	10	55	NA
7	a	45	outer	1	2	0	10	55	NA
11	a	46	outer	1	2	1	8	54	2 anthers normal 2 an extension
15	a	35	outer	1	2	0	10	45	NA
16	a	34	outer	1	3	1	10	44	NA
23	a	41	inner	1	0	0	10	51	NA
23	a	41	outer	1	0	0	10	51	NA
25	a	39	inner	1	0	0	10	49	NA
25	a	39	outer	1	0	0	10	49	NA
25	b	41	inner	1	0	0	10	51	NA
25	b	41	outer	1	0	0	10	51	NA
30	b	34	outer	1	3	1	10	44	NA
32	a	50	inner	1	2	0	10	60	NA
32	a	50	outer	1	0	0	10	60	NA
32	b	48	inner	1	2	0	10	58	NA
32	b	48	outer	1	0	0	10	58	NA
34	a	58	inner	1	3	0	11	69	note seemingly 6 in inner whorl
34	a	58	outer	1	1	0	11	69	NA
34	b	55	inner	1	3	0	10	65	NA
34	b	55	outer	1	1	0	10	65	NA
36	a	35	inner	1	3	1	10	45	stamens counted from photo/ some could have fallen off
36	a	35	outer	1	2	1	10	45	stamens counted from photo/ some could have fallen off
36	b	47	inner	1	3	1	10	57	stamens counted from photo/ not likely any missing
36	b	47	outer	1	2	1	10	57	stamens counted from photo/ not likely any missing
37	a	36	inner	1	1	0	10	46	NA
37	a	36	outer	1	0	0	10	46	NA
37	b	46	inner	1	0	0	10	56	NA
37	b	46	outer	1	0	0	10	56	NA
39	a	26	inner	1	0	0	10	36	stamens counted from photo/ some could have fallen off
39	a	26	outer	1	1	0	10	36	stamens counted from photo/ some could have fallen off
40	a	54	inner	1	2	1	10	64	NA
40	a	54	outer	1	2	1	10	64	NA
40	b	50	outer	1	2	1	10	60	NA
47	a	57	inner	1	1	0	10	67	2 with anthers that would have been scored as 1
47	a	57	outer	1	0	0	10	67	NA
47	b	57	inner	1	2	0	10	67	NA
47	b	57	outer	1	1	0	10	67	NA
48	a	45	inner	1	3	1	10	55	NA
48	a	45	outer	1	3	1	10	55	NA
48	b	46	inner	1	3	1	10	56	NA
48	b	46	outer	1	3	1	10	56	NA
49	a	34	inner	1	3	1	10	44	NA
49	a	34	outer	1	3	1	10	44	NA
49	b	40	inner	1	3	1	10	50	NA
49	b	40	outer	1	3	1	10	50	NA
51	a	NA	inner	1	1	0	10	NA	NA
51	a	NA	outer	1	0	0	10	NA	NA
51	b	42	inner	1	1	0	10	52	NA
51	b	42	outer	1	1	0	10	52	NA
52	a	44	outer	1	3	1	9	53	NA
52	b	33	outer	1	2	0	10	43	anthers counted from photo
53	a	41	outer	1	2	1	10	51	NA
55	a	45	inner	1	3	1	10	55	NA
55	a	45	outer	1	3	1	10	55	NA
57	b	40	outer	1	3	1	10	50	3 good anthers so I rounded up
60	a	39	inner	1	1	0	10	49	NA
60	a	39	outer	1	1	0	10	49	NA
60	b	35	inner	1	1	0	10	45	NA
60	b	35	outer	1	1	0	10	45	NA
61	a	50	inner	1	3	1	10	60	NA
61	a	50	outer	1	3	1	10	60	NA
61	b	48	inner	1	3	1	10	58	NA
61	b	48	outer	1	3	1	10	58	NA
62	a	34	inner	1	2	0	10	44	NA
62	a	34	outer	1	0	0	10	44	NA
62	b	35	inner	1	2	0	10	45	NA
62	b	35	outer	1	0	0	10	45	NA
63	a	54	outer	1	3	1	10	64	NA
63	b	48	outer	1	3	1	10	58	NA
69	a	42	inner	1	1	0	10	52	NA
69	a	42	outer	1	0	0	10	52	NA
69	b	39	inner	1	1	0	10	49	NA
69	b	39	outer	1	0	0	10	49	NA
70	b	38	inner	1	3	1	10	48	NA
70	b	38	outer	1	3	1	10	48	NA
73	b	NA	inner	1	3	1	10	NA	NA
73	b	NA	outer	1	3	1	10	NA	NA
74	a	47	inner	1	1	0	10	57	NA
74	a	47	outer	1	1	0	10	57	NA
75	a	45	outer	1	1	0	10	55	NA
75	b	33	outer	1	1	0	10	43	NA
77	a	46	outer	1	2	1	10	56	3 normal
78	a	46	outer	1	2	1	9	55	NA
78	b	49	outer	1	1	1	10	59	NA
80	a	NA	inner	1	3	1	10	NA	cant tell color from scope photo
80	a	NA	outer	1	3	1	10	NA	NA
80	b	NA	inner	1	3	1	10	NA	cant tell color from scope photo
80	b	NA	outer	1	3	1	10	NA	NA
81	a	66	inner	1	1	0	10	76	NA
81	a	66	outer	1	0	0	10	76	NA
83	a	29	outer	1	3	1	10	39	NA
83	b	30	outer	1	2	1	10	40	NA
84	b	35	outer	1	2	1	10	45	NA
86	a	41	inner	1	1	0	10	51	NA
86	a	41	outer	1	1	0	10	51	NA
86	b	41	inner	1	1	0	11	52	NA
86	b	41	outer	1	0	0	11	52	NA
87	a	45	inner	1	1	0	10	55	NA
87	a	45	outer	1	0	0	10	55	NA
87	b	31	inner	1	1	0	10	41	NA
87	b	31	outer	1	0	0	10	41	NA
88	a	42	inner	1	3	1	10	52	NA
88	a	42	outer	1	2	1	10	52	NA
88	b	41	inner	1	3	0	10	51	NA
88	b	41	outer	1	2	0	10	51	NA
89	a	47	inner	1	1	0	10	57	NA
89	a	47	outer	1	0	0	10	57	NA
89	b	32	inner	1	1	0	10	42	NA
89	b	32	outer	1	0	0	10	42	NA
92	b	38	outer	1	3	1	10	48	NA
94	a	31	inner	1	0	0	10	41	NA
94	a	31	outer	1	0	0	10	41	NA
95	a	40	inner	1	1	0	10	50	NA
95	a	40	outer	1	0	0	10	50	NA
97	a	40	inner	1	0	0	10	50	NA
97	a	40	outer	1	0	0	10	50	NA
97	b	47	inner	1	0	0	10	57	NA
97	b	47	outer	1	0	0	10	57	NA
99	a	33	inner	1	0	0	10	43	NA
99	a	33	outer	1	0	0	10	43	NA
100	a	34	outer	1	0	0	10	44	NA
101	a	41	inner	1	2	0	10	51	NA
101	a	41	outer	1	0	0	10	51	NA
101	b	36	inner	1	2	0	10	46	NA
101	b	36	outer	1	0	0	10	46	NA
102	a	40	outer	1	0	0	11	51	NA
102	b	39	outer	1	0	0	10	49	NA
103	b	40	inner	1	3	1	10	50	NA
103	b	40	outer	1	3	1	10	50	NA
106	a	35	inner	1	2	0	10	45	NA
106	a	35	outer	1	2	0	10	45	NA
106	b	34	inner	1	2	0	10	44	NA
106	b	34	outer	1	2	0	10	44	NA
107	a	36	outer	1	2	0	10	46	NA
107	b	56	outer	1	1	0	10	66	NA
114	a	45	inner	1	3	1	10	55	NA
114	a	45	outer	1	3	1	10	55	NA
114	b	43	inner	1	3	1	10	53	NA
114	b	43	outer	1	3	1	10	53	NA
116	a	38	inner	1	2	0	10	48	NA
116	a	38	outer	1	0	0	10	48	NA
117	b	NA	outer	1	0	0	10	NA	NA
119	a	35	outer	1	0	0	10	45	NA
119	b	40	outer	1	0	0	10	50	NA
124	a	45	inner	1	2	0	10	55	NA
124	a	45	outer	1	0	0	10	55	NA
124	b	41	inner	1	2	0	10	51	NA
124	b	41	outer	1	0	0	10	51	NA
128	a	25	outer	0	0	0	10	35	NA
128	b	10	outer	0	0	0	10	20	NA
129	a	48	outer	1	0	0	10	58	NA
129	b	45	inner	1	1	0	10	55	NA
129	b	45	outer	1	0	0	10	55	NA
130	a	41	outer	1	0	0	10	51	NA
130	b	43	outer	1	0	1	10	53	flattened way up but not fringed
131	b	39	outer	1	2	0	10	49	NA
132	a	18	outer	1	2	0	10	28	variation within this whorl
132	b	37	outer	1	0	0	11	48	NA
133	a	NA	inner	1	2	0	11	NA	NA
133	a	NA	outer	1	0	0	11	NA	NA
134	a	40	inner	1	3	1	10	50	NA
134	a	40	outer	1	3	1	10	50	NA
135	a	37	inner	1	3	0	10	47	NA
135	a	37	outer	1	2	0	10	47	NA
138	a	32	inner	1	3	0	10	42	NA
138	a	32	outer	1	1	0	10	42	NA
138	b	35	inner	1	3	0	10	45	NA
138	b	35	outer	1	1	0	10	45	NA
139	a	43	outer	1	2	1	10	53	NA
142	a	26	inner	1	3	0	10	36	NA
142	a	26	outer	1	0	0	10	36	NA
144	a	40	inner	1	2	1	10	50	NA
144	a	40	outer	1	2	1	10	50	NA
146	a	46	outer	1	1	0	9	55	NA
146	b	46	outer	1	1	0	9	55	NA
148	a	38	outer	1	1	0	10	48	NA
148	b	29	outer	1	0	0	10	39	NA
151	a	41	inner	1	2	0	10	51	NA
151	a	41	outer	1	0	0	10	51	NA
151	b	34	inner	1	1	0	10	44	NA
151	b	34	outer	1	0	0	10	44	NA
155	a	45	outer	1	3	1	10	55	NA
155	b	40	outer	1	0	0	10	50	NA
160	b	46	outer	1	1	0	10	56	NA
161	a	NA	inner	1	2	0	10	NA	NA
161	a	NA	outer	1	1	0	10	NA	NA
161	b	NA	inner	1	2	0	10	NA	NA
161	b	NA	outer	1	1	0	10	NA	NA
164	a	45	inner	1	2	0	10	55	NA
164	a	45	outer	1	1	0	10	55	NA
164	b	43	inner	1	1	0	10	53	NA
164	b	43	outer	1	0	0	10	53	NA
167	a	NA	inner	1	1	0	10	NA	NA
167	a	NA	outer	1	0	0	10	NA	NA
167	b	32	inner	1	1	0	10	42	NA
167	b	32	outer	1	0	0	10	42	NA
168	a	42	inner	1	1	0	10	52	NA
168	a	42	outer	1	0	0	10	52	NA
168	b	39	inner	1	1	0	10	49	NA
168	b	39	outer	1	0	0	10	49	NA
174	a	35	inner	1	3	1	10	45	NA
174	a	35	outer	1	2	1	10	45	NA
176	b	41	outer	1	0	0	10	51	NA
177	b	35	inner	1	3	0	10	45	NA
177	b	35	outer	1	2	0	10	45	NA
178	a	42	inner	1	2	0	10	52	NA
178	a	42	outer	1	1	0	10	52	NA
178	b	38	inner	1	3	0	10	48	NA
178	b	38	outer	1	0	0	10	48	NA
182	a	38	outer	1	3	1	10	48	NA
182	b	34	outer	1	2	1	10	44	NA
184	b	33	outer	1	3	1	10	43	NA
185	b	42	inner	1	3	1	10	52	NA
185	b	42	outer	1	1	1	10	52	NA
191	a	28	inner	1	1	0	10	38	NA
191	a	28	outer	1	0	0	10	38	NA
191	b	40	inner	1	1	0	10	50	NA
191	b	40	outer	1	0	0	10	50	NA
192	a	40	inner	1	3	1	10	50	NA
192	a	40	outer	1	3	1	10	50	NA
192	b	NA	inner	1	3	1	10	NA	NA
192	b	NA	outer	1	3	1	10	NA	NA
193	a	35	inner	1	0	0	10	45	NA
193	a	35	outer	1	0	0	10	45	NA
193	b	35	inner	1	1	0	11	46	NA
193	b	35	outer	1	0	0	11	46	NA
196	a	32	outer	1	2	1	10	42	NA
196	b	34	outer	1	1	1	10	44	NA
197	a	41	inner	1	2	0	10	51	NA
197	a	41	outer	1	0	0	10	51	NA
199	a	39	inner	1	1	0	10	49	NA
199	a	39	outer	1	0	0	10	49	NA
200	a	56	outer	1	3	1	10	66	NA
200	b	44	outer	1	3	1	10	54	NA
203	a	NA	outer	1	0	0	10	NA	NA
203	b	34	outer	1	1	0	10	44	NA
205	a	64	outer	1	2	1	10	74	NA
205	b	40	outer	1	2	1	10	50	NA
206	a	42	inner	1	1	0	10	52	NA
206	a	42	outer	1	0	0	10	52	NA
206	b	35	inner	1	1	0	10	45	NA
206	b	35	outer	1	0	0	10	45	NA
207	a	40	outer	1	3	1	10	50	NA
208	a	40	outer	1	2	1	10	50	NA
215	b	48	inner	1	2	0	10	58	NA
215	b	48	outer	1	1	0	10	58	NA
222	a	46	inner	1	1	0	10	56	NA
222	a	46	outer	1	0	0	10	56	NA
222	b	33	inner	1	1	0	11	44	NA
222	b	33	outer	1	0	0	11	44	NA
224	a	35	outer	1	0	0	10	45	NA
233	a	NA	inner	1	3	1	10	NA	NA
240	a	39	outer	1	1	0	10	49	NA
249	a	34	outer	1	1	0	10	44	NA
252	a	15	inner	1	0	0	10	25	NA
252	a	15	outer	1	0	0	10	25	NA
252	b	23	inner	1	0	0	10	33	NA
252	b	23	outer	1	0	0	10	33	NA
259	a	45	inner	1	3	1	10	55	NA
259	a	45	outer	1	3	1	10	55	NA
259	b	41	inner	1	3	1	10	51	NA
259	b	41	outer	1	3	1	10	51	NA
262	a	34	inner	1	1	0	10	44	stamen whorl had pretty shit anthers
262	a	34	outer	1	0	0	10	44	NA
265	a	NA	outer	1	0	1	10	NA	NA
265	b	30	outer	1	0	1	10	40	NA
267	a	40	inner	1	3	1	10	50	NA
267	a	40	outer	1	3	1	10	50	NA
267	b	40	inner	1	3	1	10	50	NA
267	b	40	outer	1	3	1	10	50	NA
274	a	36	inner	1	2	0	10	46	NA
274	a	36	outer	1	0	0	10	46	NA
274	b	33	inner	1	2	0	10	43	NA
274	b	33	outer	1	0	0	10	43	NA
275	a	38	inner	1	1	0	10	48	NA
275	a	38	outer	1	0	0	10	48	NA
277	a	28	outer	1	3	1	10	38	NA
281	a	40	inner	1	2	0	10	50	NA
281	a	40	outer	1	0	0	10	50	NA
281	b	46	inner	1	2	0	10	56	NA
281	b	46	outer	1	0	0	10	56	NA
282	a	37	inner	1	2	0	10	47	NA
282	a	37	outer	1	0	0	10	47	NA
282	b	40	inner	1	2	0	10	50	NA
282	b	40	outer	1	0	0	10	50	NA
283	b	40	outer	1	2	1	10	50	NA
288	a	45	outer	1	2	1	10	55	NA
289	a	39	outer	1	3	1	10	49	NA
289	b	47	outer	1	3	1	10	57	NA
292	a	46	inner	1	3	1	10	56	NA
292	a	46	outer	1	3	1	10	56	couple stray longer filaments
292	b	38	outer	1	1	1	10	48	NA
300	a	36	inner	1	2	1	10	46	NA
300	a	36	outer	1	2	1	10	46	NA
302	a	34	inner	1	2	0	10	44	NA
302	a	34	outer	1	0	0	10	44	NA
305	a	46	outer	1	3	1	10	56	NA
310	a	40	outer	1	0	0	10	50	NA
311	a	35	inner	1	3	0	10	45	NA
311	a	35	outer	1	0	0	10	45	NA
313	a	35	inner	1	1	0	10	45	NA
313	a	35	outer	1	0	0	10	45	NA
313	b	34	inner	1	1	0	10	44	NA
313	b	34	outer	1	0	0	10	44	NA
314	a	42	outer	1	3	1	10	52	NA
316	a	35	inner	1	2	1	10	45	NA
316	a	35	outer	1	2	1	10	45	NA
318	a	44	outer	1	3	1	10	54	NA
319	a	NA	outer	1	1	1	10	NA	NA
319	b	NA	outer	1	1	1	10	NA	NA
322	a	45	outer	1	3	1	10	55	NA
326	a	34	outer	1	0	0	10	44	NA
328	a	40	outer	1	1	1	10	50	NA
331	a	45	outer	1	1	1	10	55	NA
331	b	41	outer	1	2	1	10	51	NA
333	a	47	inner	1	0	0	10	57	pretty much all anthers had some flattening
333	a	47	outer	1	0	0	10	57	NA
333	b	28	inner	1	0	0	10	38	NA
333	b	28	outer	1	0	0	10	38	NA
335	a	39	outer	1	0	0	10	49	NA
337	a	37	inner	1	0	0	10	47	NA
337	a	37	outer	1	0	0	10	47	NA
338	a	26	inner	1	1	0	10	36	NA
338	a	26	outer	1	1	0	10	36	NA
339	b	35	outer	1	0	0	10	45	NA
343	b	41	inner	1	0	0	10	51	NA
343	b	41	outer	1	0	0	10	51	NA
344	a	NA	inner	1	1	0	10	NA	NA
344	a	NA	outer	1	0	0	10	NA	NA
344	b	23	inner	1	1	0	10	33	NA
344	b	23	outer	1	0	0	10	33	NA
345	a	47	inner	1	1	0	10	57	NA
345	a	47	outer	1	0	0	10	57	NA
345	b	43	inner	1	1	0	10	53	NA
345	b	43	outer	1	0	0	10	53	NA
346	a	40	inner	1	1	0	10	50	NA
346	a	40	outer	1	0	0	10	50	NA
346	b	31	inner	1	0	0	10	41	NA
346	b	31	outer	1	0	0	10	41	NA
351	a	36	inner	1	2	0	10	46	NA
351	a	36	outer	1	1	0	10	46	NA
