# Supplementary material for: Loss of staminodes in Aquilegia jonesii reveals a fading stamen–staminode boundary
Source: EvoDevo. 2024 May 25;15:6. doi: 10.1186/s13227-024-00225-3 (PMC11127400; doi:10.1186/s13227-024-00225-3)
Supplement: Supplementary file 4 — Supplementary Material 4. staminode_jon_ori_phenotypes.csv: phenotypic data for jonesii and origami plants. [file 13227_2024_225_MOESM4_ESM.xlsx]

## Sheet: staminode_jon_ori_phenotypes_5.
sample	taxon	total_stamens
AjAM022	jonesii	41
AjHMR156	jonesii	34
AjHMR159	jonesii	38
AjOB016	jonesii	26
AjSM005	jonesii	34
AjWRIGHTMAN09	jonesii	34
1	origami	85
2	origami	85
3	origami	85
4	origami	90
5	origami	85
6	origami	85
7	origami	85
8	origami	86
9	origami	86
10	origami	75
11	origami	80
12	origami	85
13	origami	85
14	origami	80
15	origami	80
16	origami	85
17	origami	80
18	origami	85
19	origami	85
20	origami	90
21	origami	80
22	origami	85
23	origami	85
24	origami	85
25	origami	79
26	origami	85
27	origami	80
28	origami	86
29	origami	83
30	origami	86
31	origami	80
32	origami	105
33	origami	94
34	origami	88
35	origami	90
36	origami	85
37	origami	90
38	origami	80
39	origami	93
40	origami	91
41	origami	76
42	origami	86
AoPOP084	origami	70
AoPOP084	origami	75
